# Supplementary material for: Spread of West Nile Virus and Usutu Virus in the German Bird Population, 2019–2020
Source: Microorganisms. 2022 Apr 12;10(4):807. doi: 10.3390/microorganisms10040807 (PMC9030481; doi:10.3390/microorganisms10040807)
Supplement: Supplementary file 1 [file microorganisms-10-00807-s001.zip]

Archive with 2 entries (2 files):
- Figure S1A,B final 11-04-2022.pdf
- Supplemental Tables S1 _ S10 final 11-04-2022.xlsx
